# Supplementary material for: A comparison of various feature extraction and machine learning methods for antimicrobial resistance prediction in streptococcus pneumoniae
Source: Front Antibiot. 2023 Mar 24;2:1126468. doi: 10.3389/frabi.2023.1126468 (PMC11731958; doi:10.3389/frabi.2023.1126468)
Supplement: Supplementary file 2 [file DataSheet_2.xlsx]

## Sheet: Sayfa1
Datasets	ENA_accession	Penicillin (R-S-I or MIC (μg/mL))	Erythromycin (R-S-I or MIC (μg/mL))	Tetracycline (R-S-I or MIC (μg/mL))
PRJEB2632	ERR065287	<=0.03	<=0.06	<=0.50
PRJEB2632	ERR065288	<=0.03	<=0.06	<=0.50
PRJEB2632	ERR065289	<=0.03	<=0.06	<=0.50
PRJEB2632	ERR065290	<=0.03	<=0.06	<=0.50
PRJEB2632	ERR065291	0.06	<=0.06	<=0.50
PRJEB2632	ERR065292	<=0.03	<=0.06	<=0.50
PRJEB2632	ERR065293	0.25	<=0.06	<=0.50
PRJEB2632	ERR065294	2	>0.50	<=0.50
PRJEB2632	ERR065295	<=0.03	<=0.06	<=0.50
PRJEB2632	ERR065296	0.12	<=0.06	<=0.50
PRJEB2632	ERR065297	<=0.03	>0.50	<=0.50
PRJEB2632	ERR065298	<=0.03	<=0.06	<=0.50
PRJEB2632	ERR065299	<=0.03	<=0.06	<=0.50
PRJEB2632	ERR065300	1	<=0.06	<=0.50
PRJEB2632	ERR065301	1	<=0.06	<=0.50
PRJEB2632	ERR065302	<=0.03	<=0.06	<=0.50
PRJEB2632	ERR065303	0.12	<=0.06	<=0.50
PRJEB2632	ERR065304	<=0.03	<=0.06	<=0.50
PRJEB2632	ERR065305	<=0.03	<=0.06	<=0.50
PRJEB2632	ERR065306	<=0.03	<=0.06	<=0.50
PRJEB2632	ERR065307	<=0.03	<=0.06	<=0.50
PRJEB2632	ERR065308	<=0.03	<=0.06	<=0.50
PRJEB2632	ERR065309	<=0.03	>0.50	<=0.50
PRJEB2632	ERR065310	<=0.03	<=0.06	<=0.50
PRJEB2632	ERR065311	<=0.03	<=0.06	<=0.50
PRJEB2632	ERR065312	<=0.03	<=0.06	<=0.50
PRJEB2632	ERR065313	<=0.03	<=0.06	<=0.50
PRJEB2632	ERR065314	2	>0.50	>4.00
PRJEB2632	ERR065315	<=0.03	<=0.06	<=0.50
PRJEB2632	ERR065316	<=0.03	<=0.06	<=0.50
PRJEB2632	ERR065317	<=0.03	<=0.06	<=0.50
PRJEB2632	ERR065318	0.06	<=0.06	<=0.50
PRJEB2632	ERR065319	<=0.03	<=0.06	<=0.50
PRJEB2632	ERR065320	0.12	>0.50	>4.00
PRJEB2632	ERR065321	0.25	<=0.06	<=0.50
PRJEB2632	ERR065322	1	<=0.06	<=0.50
PRJEB2632	ERR065323	0.12	<=0.06	<=0.50
PRJEB2632	ERR065324	0.06	<=0.06	<=0.50
PRJEB2632	ERR065325	2	<=0.06	<=0.50
PRJEB2632	ERR065326	<=0.03	<=0.06	<=0.50
PRJEB2632	ERR065327	<=0.03	<=0.06	<=0.50
PRJEB2632	ERR065328	0.06	<=0.06	<=0.50
PRJEB2632	ERR065329	0.06	<=0.06	<=0.50
PRJEB2632	ERR065330	<=0.03	<=0.06	<=0.50
PRJEB2632	ERR065331	<=0.03	<=0.06	<=0.50
PRJEB2632	ERR065332	0.12	>0.50	>4.00
PRJEB2632	ERR065337	0.06	>0.50	<=0.50
PRJEB2632	ERR065338	0.06	<=0.06	<=0.50
PRJEB2632	ERR065339	1	<=0.06	<=0.50
PRJEB2632	ERR065340	0.06	>0.50	<=0.50
PRJEB2632	ERR065341	<=0.03	<=0.06	<=0.50
PRJEB2632	ERR065342	2	<=0.06	<=0.50
PRJEB2632	ERR065343	0.06	<=0.06	<=0.50
PRJEB2632	ERR065344	0.06	>0.50	<=0.50
PRJEB2632	ERR065345	<=0.03	<=0.06	<=0.50
PRJEB2632	ERR065346	<=0.03	<=0.06	<=0.50
PRJEB2632	ERR065347	<=0.03	<=0.06	<=0.50
PRJEB2632	ERR065348	<=0.03	<=0.06	<=0.50
PRJEB2632	ERR065349	<=0.03	<=0.06	<=0.50
PRJEB2632	ERR065350	<=0.03	<=0.06	<=0.50
PRJEB2632	ERR065351	1	<=0.06	<=0.50
PRJEB2632	ERR065352	1	>0.50	>4.00
PRJEB2632	ERR065353	0.12	>0.50	>4.00
PRJEB2632	ERR065354	<=0.03	<=0.06	<=0.50
PRJEB2632	ERR065355	<=0.03	<=0.06	<=0.50
PRJEB2632	ERR065953	0.25	>1	0.25
PRJEB2632	ERR065955	>4	NA	0.12
PRJEB2632	ERR065956	<0.03	<0.03	0.25
PRJEB2632	ERR065957	1	<0.03	0.12
PRJEB2632	ERR065958	<0.03	<0.03	0.25
PRJEB2632	ERR065959	<0.03	<0.03	0.25
PRJEB2632	ERR065960	<0.03	<0.03	0.25
PRJEB2632	ERR065962	0.06	<0.03	0.25
PRJEB2632	ERR065963	2	>1	0.25
PRJEB2632	ERR065964	<0.03	0.06	0.25
PRJEB2632	ERR065965	<0.03	>1	0.25
PRJEB2632	ERR065966	0.12	<0.03	0.12
PRJEB2632	ERR065967	0.06	<0.03	0.25
PRJEB2632	ERR065968	<0.03	<0.03	0.12
PRJEB2632	ERR065969	<0.03	<0.03	0.25
PRJEB2632	ERR065970	<0.03	<0.03	0.25
PRJEB2632	ERR065971	<0.03	<0.03	0.25
PRJEB2632	ERR065972	<0.03	<0.03	0.12
PRJEB2632	ERR065973	>4	>1	>8
PRJEB2632	ERR065974	<0.03	<0.03	0.25
PRJEB2632	ERR065975	0.06	<0.03	0.25
PRJEB2632	ERR067960	<=0.03	<=0.06	<=0.50
PRJEB2632	ERR067961	<=0.03	<=0.06	<=0.50
PRJEB2632	ERR067962	2	<=0.06	<=0.50
PRJEB2632	ERR067963	2	>0.50	<=0.50
PRJEB2632	ERR067964	<=0.03	<=0.06	<=0.50
PRJEB2632	ERR067965	0.06	<=0.06	<=0.50
PRJEB2632	ERR067966	2	>0.50	<=0.50
PRJEB2632	ERR067967	<=0.03	<=0.06	<=0.50
PRJEB2632	ERR067968	<=0.03	<=0.06	<=0.50
PRJEB2632	ERR067969	1	>0.50	<=0.50
PRJEB2632	ERR067970	2	>0.50	>4.00
PRJEB2632	ERR067972	<=0.03	<=0.06	<=0.50
PRJEB2632	ERR067973	<=0.03	<=0.06	<=0.50
PRJEB2632	ERR067974	<=0.03	<=0.06	<=0.50
PRJEB2632	ERR067975	<=0.03	<=0.06	<=0.50
PRJEB2632	ERR067976	<=0.03	<=0.06	<=0.50
PRJEB2632	ERR067977	<=0.03	<=0.06	<=0.50
PRJEB2632	ERR067978	0.25	>0.50	>4.00
PRJEB2632	ERR067979	0.12	<=0.06	<=0.50
PRJEB2632	ERR067980	<=0.03	<=0.06	<=0.50
PRJEB2632	ERR067981	<=0.03	<=0.06	<=0.50
PRJEB2632	ERR067982	2	>0.50	>4.00
PRJEB2632	ERR067983	<=0.03	<=0.06	<=0.50
PRJEB2632	ERR067984	0.25	<=0.06	<=0.50
PRJEB2632	ERR067985	<=0.03	<=0.06	<=0.50
PRJEB2632	ERR067986	<=0.03	<=0.06	<=0.50
PRJEB2632	ERR067987	0.06	<=0.06	<=0.50
PRJEB2632	ERR067988	2	<=0.06	<=0.50
PRJEB2632	ERR067989	<=0.03	<=0.06	<=0.50
PRJEB2632	ERR067990	4	>0.50	>4.00
PRJEB2632	ERR067991	<=0.03	<=0.06	<=0.50
PRJEB2632	ERR067992	1	<=0.06	<=0.50
PRJEB2632	ERR067994	<=0.03	<=0.06	<=0.50
PRJEB2632	ERR067995	0.06	<=0.06	<=0.50
PRJEB2632	ERR067996	<=0.03	<=0.06	<=0.50
PRJEB2632	ERR067997	<=0.03	<=0.06	<=0.50
PRJEB2632	ERR067998	0.25	>0.50	<=0.50
PRJEB2632	ERR067999	2	>0.50	>4.00
PRJEB2632	ERR068000	<=0.03	<=0.06	<=0.50
PRJEB2632	ERR068001	0.25	>0.50	<=0.50
PRJEB2632	ERR068002	2	<=0.06	<=0.50
PRJEB2632	ERR068003	1	>0.50	>4.00
PRJEB2632	ERR068004	0.25	>0.50	<=0.50
PRJEB2632	ERR068005	0.12	<=0.06	<=0.50
PRJEB2632	ERR068006	<=0.03	<=0.06	<=0.50
PRJEB2632	ERR068007	0.12	>0.50	<=0.50
PRJEB2632	ERR068008	<=0.03	<=0.06	<=0.50
PRJEB2632	ERR068009	2	<=0.06	<=0.50
PRJEB2632	ERR068011	<=0.03	<=0.06	<=0.50
PRJEB2632	ERR068012	0.12	<=0.06	<=0.50
PRJEB2632	ERR068013	<=0.03	<=0.06	<=0.50
PRJEB2632	ERR068014	<=0.03	<=0.06	<=0.50
PRJEB2632	ERR068015	<=0.03	<=0.06	<=0.50
PRJEB2632	ERR068016	<=0.03	<=0.06	<=0.50
PRJEB2632	ERR068017	<=0.03	<=0.06	<=0.50
PRJEB2632	ERR068018	<=0.03	<=0.06	<=0.50
PRJEB2632	ERR068019	1	<=0.06	<=0.50
PRJEB2632	ERR068020	<=0.03	<=0.06	<=0.50
PRJEB2632	ERR068021	<=0.03	<=0.06	<=0.50
PRJEB2632	ERR068022	<=0.03	<=0.06	<=0.50
PRJEB2632	ERR068023	0.12	<=0.06	<=0.50
PRJEB2632	ERR068024	0.06	<=0.06	<=0.50
PRJEB2632	ERR068025	<=0.03	<=0.06	<=0.50
PRJEB2632	ERR068026	0.25	>0.50	>4.00
PRJEB2632	ERR068027	<=0.03	<=0.06	<=0.50
PRJEB2632	ERR068028	0.25	>0.50	>4.00
PRJEB2632	ERR068029	2	<=0.06	<=0.50
PRJEB2632	ERR068030	0.12	>0.50	>4.00
PRJEB2632	ERR068031	>4.00	<=0.06	<=0.50
PRJEB2632	ERR068032	0.25	>0.50	>4.00
PRJEB2632	ERR068033	2	<=0.06	<=0.50
PRJEB2632	ERR068034	0.06	<=0.06	<=0.50
PRJEB2632	ERR068035	4	>0.50	>4.00
PRJEB2632	ERR068036	4	>0.50	>4.00
PRJEB2632	ERR068037	0.12	<=0.06	<=0.50
PRJEB2632	ERR068038	<=0.03	>0.50	<=0.50
PRJEB2632	ERR068039	<=0.03	<=0.06	<=0.50
PRJEB2632	ERR068041	<=0.03	<=0.06	<=0.50
PRJEB2632	ERR068042	0.25	<=0.06	<=0.50
PRJEB2632	ERR068043	0.25	>0.50	<=0.50
PRJEB2632	ERR068044	<=0.03	<=0.06	<=0.50
PRJEB2632	ERR068045	<=0.03	<=0.06	<=0.50
PRJEB2632	ERR068046	<=0.03	<=0.06	<=0.50
PRJEB2632	ERR068047	<=0.03	<=0.06	<=0.50
PRJEB2632	ERR068048	<=0.03	<=0.06	<=0.50
PRJEB2632	ERR068049	0.25	>0.50	>4.00
PRJEB2632	ERR068050	<=0.03	0.12	<=0.50
PRJEB2632	ERR069683	<=0.03	<=0.06	<=0.50
PRJEB2632	ERR069684	0.12	<=0.06	<=0.50
PRJEB2632	ERR069685	<=0.03	<=0.06	<=0.50
PRJEB2632	ERR069686	<=0.03	<=0.06	<=0.50
PRJEB2632	ERR069687	0.06	<=0.06	<=0.50
PRJEB2632	ERR069688	<=0.03	<=0.06	<=0.50
PRJEB2632	ERR069689	<=0.03	<=0.06	<=0.50
PRJEB2632	ERR069690	<=0.03	<=0.06	<=0.50
PRJEB2632	ERR069691	0.06	<=0.06	<=0.50
PRJEB2632	ERR069692	<=0.03	<=0.06	<=0.50
PRJEB2632	ERR069693	<=0.03	<=0.06	<=0.50
PRJEB2632	ERR069694	<=0.03	>0.50	<=0.50
PRJEB2632	ERR069695	<=0.03	<=0.06	<=0.50
PRJEB2632	ERR069696	0.12	<=0.06	<=0.50
PRJEB2632	ERR069697	<=0.03	<=0.06	<=0.50
PRJEB2632	ERR069698	0.25	>0.50	>4.00
PRJEB2632	ERR069699	2	>0.50	>4.00
PRJEB2632	ERR069700	4	>0.50	<=0.50
PRJEB2632	ERR069701	<=0.03	<=0.06	<=0.50
PRJEB2632	ERR069702	<=0.03	<=0.06	<=0.50
PRJEB2632	ERR069703	2	<=0.06	<=0.50
PRJEB2632	ERR069704	<=0.03	<=0.06	<=0.50
PRJEB2632	ERR069705	0.06	<=0.06	<=0.50
PRJEB2632	ERR069706	2	>0.50	>4.00
PRJEB2632	ERR069707	<=0.03	<=0.06	<=0.50
PRJEB2632	ERR069708	0.12	<=0.06	<=0.50
PRJEB2632	ERR069709	0.5	>0.50	<=0.50
PRJEB2632	ERR069710	0.25	>0.50	<=0.50
PRJEB2632	ERR069711	0.06	<=0.06	<=0.50
PRJEB2632	ERR069712	0.06	<=0.06	<=0.50
PRJEB2632	ERR069713	<=0.03	<=0.06	<=0.50
PRJEB2632	ERR069714	0.25	>0.50	<=0.50
PRJEB2632	ERR069715	0.06	<=0.06	<=0.50
PRJEB2632	ERR069716	<=0.03	<=0.06	<=0.50
PRJEB2632	ERR069717	0.12	<=0.06	<=0.50
PRJEB2632	ERR069718	0.06	<=0.06	<=0.50
PRJEB2632	ERR069719	0.12	<=0.06	<=0.50
PRJEB2632	ERR069720	>4.00	>0.50	>4.00
PRJEB2632	ERR069721	0.12	<=0.06	<=0.50
PRJEB2632	ERR069722	<=0.03	<=0.06	<=0.50
PRJEB2632	ERR069723	0.06	<=0.06	<=0.50
PRJEB2632	ERR069724	0.25	>0.50	>4.00
PRJEB2632	ERR069725	0.25	>0.50	>4.00
PRJEB2632	ERR069726	2	<=0.06	<=0.50
PRJEB2632	ERR069727	0.06	<=0.06	<=0.50
PRJEB2632	ERR069728	2	<=0.06	<=0.50
PRJEB2632	ERR069729	0.06	<=0.06	<=0.50
PRJEB2632	ERR069730	0.06	<=0.06	<=0.50
PRJEB2632	ERR069731	<0.03	<0.03	0.25
PRJEB2632	ERR069732	<0.03	<0.03	0.25
PRJEB2632	ERR069733	2	>1	0.25
PRJEB2632	ERR069734	0.5	>1	0.25
PRJEB2632	ERR069735	4	>1	0.5
PRJEB2632	ERR069736	<0.03	NA	NA
PRJEB2632	ERR069737	0.06	<0.03	0.12
PRJEB2632	ERR069738	<0.03	<0.03	0.25
PRJEB2632	ERR069739	<0.03	<0.03	0.25
PRJEB2632	ERR069740	0.06	>1	0.12
PRJEB2632	ERR069741	0.12	<0.03	0.5
PRJEB2632	ERR069742	2	>1	>8
PRJEB2632	ERR069743	0.06	<0.03	0.25
PRJEB2632	ERR069744	4	>1	0.25
PRJEB2632	ERR069745	0.12	NA	NA
PRJEB2632	ERR069746	0.06	NA	0.25
PRJEB2632	ERR069747	4	>1	0.25
PRJEB2632	ERR069748	<0.03	<0.03	0.12
PRJEB2632	ERR069749	2	<0.03	0.25
PRJEB2632	ERR069750	<0.03	<0.03	0.25
PRJEB2632	ERR069751	<0.03	<0.03	0.12
PRJEB2632	ERR069752	<0.03	NA	NA
PRJEB2632	ERR069753	0.12	<0.03	0.25
PRJEB2632	ERR069755	0.06	<0.03	0.25
PRJEB2632	ERR069757	<0.03	<0.03	0.25
PRJEB2632	ERR069758	<0.03	<0.03	0.12
PRJEB2632	ERR069759	0.06	<0.03	0.25
PRJEB2632	ERR069760	0.06	<0.03	0.25
PRJEB2632	ERR069761	0.06	0.5	>8
PRJEB2632	ERR069762	2	<0.03	0.12
PRJEB2632	ERR069763	2	>1	0.25
PRJEB2632	ERR069764	<0.03	<0.03	0.25
PRJEB2632	ERR069765	0.06	<0.03	0.25
PRJEB2632	ERR069766	<0.03	<0.03	0.25
PRJEB2632	ERR069767	<0.03	<0.03	0.25
PRJEB2632	ERR069768	0.06	<0.03	2
PRJEB2632	ERR069769	<0.03	<0.03	0.25
PRJEB2632	ERR069770	0.06	<0.03	0.25
PRJEB2632	ERR069771	0.12	<0.03	0.25
PRJEB2632	ERR069772	<0.03	<0.03	0.25
PRJEB2632	ERR069773	<0.03	<0.03	0.25
PRJEB2632	ERR069774	<0.03	<0.03	0.25
PRJEB2632	ERR069775	0.06	<0.03	0.25
PRJEB2632	ERR069776	4	0.06	0.25
PRJEB2632	ERR069777	<0.03	>1	0.25
PRJEB2632	ERR069778	<0.03	<0.03	0.12
PRJEB2632	ERR069779	0.06	<0.03	0.25
PRJEB2632	ERR069780	<0.03	<0.03	0.25
PRJEB2632	ERR069781	0.12	<0.03	0.25
PRJEB2632	ERR069782	2	0.06	1
PRJEB2632	ERR069783	<0.03	<0.03	0.12
PRJEB2632	ERR069784	0.5	>1	0.5
PRJEB2632	ERR069785	4	1	>8
PRJEB2632	ERR069786	<0.03	<0.03	0.25
PRJEB2632	ERR069787	2	>1	0.25
PRJEB2632	ERR069788	0.5	>1	0.5
PRJEB2632	ERR069789	<0.03	<0.03	0.25
PRJEB2632	ERR069790	<0.03	<0.03	0.12
PRJEB2632	ERR069791	2	0.25	>8
PRJEB2632	ERR069792	<0.03	<0.03	0.25
PRJEB2632	ERR069793	2	>1	>8
PRJEB2632	ERR069794	2	<0.03	0.12
PRJEB2632	ERR069795	<0.03	<0.03	0.25
PRJEB2632	ERR069796	0.12	<0.03	0.12
PRJEB2632	ERR069797	>4	>1	>8
PRJEB2632	ERR069799	4	<0.03	0.5
PRJEB2632	ERR069800	<0.03	<0.03	<0.06
PRJEB2632	ERR069801	<0.03	<0.03	<0.06
PRJEB2632	ERR069802	<0.03	<0.03	0.25
PRJEB2632	ERR069804	<0.03	<0.03	0.25
PRJEB2632	ERR069805	0.12	<0.03	0.12
PRJEB2632	ERR069806	<0.03	0.06	0.25
PRJEB2632	ERR069807	<0.03	<0.03	<0.06
PRJEB2632	ERR069808	0.06	<0.03	>8
PRJEB2632	ERR069809	<0.03	<0.03	NA
PRJEB2632	ERR069810	0.06	<0.03	0.25
PRJEB2632	ERR069811	<0.03	<0.03	0.25
PRJEB2632	ERR069812	0.06	<0.03	0.12
PRJEB2632	ERR069813	<0.03	>1	0.5
PRJEB2632	ERR069814	<0.03	<0.03	0.12
PRJEB2632	ERR069815	<0.03	<0.03	0.25
PRJEB2632	ERR069816	<0.03	<0.03	0.12
PRJEB2632	ERR069817	0.12	>1	0.12
PRJEB2632	ERR069818	4	<0.03	0.25
PRJEB2632	ERR069819	<0.03	<0.03	0.5
PRJEB2632	ERR069820	<0.03	<0.03	0.25
PRJEB2632	ERR069821	>4	>1	>8
PRJEB2632	ERR069822	<0.03	<0.03	0.25
PRJEB2632	ERR069823	<0.03	<0.03	0.25
PRJEB2632	ERR069824	<0.03	<0.03	0.25
PRJEB2632	ERR069825	1	<0.03	0.12
PRJEB2632	ERR069826	<0.03	0.06	0.25
PRJEB2632	ERR069827	0.5	>1	0.25
PRJEB2632	ERR069829	<0.03	<0.03	0.12
PRJEB2632	ERR069830	>4	<0.03	0.25
PRJEB2632	ERR069831	0.25	<0.03	NA
PRJEB2632	ERR069832	<0.03	0.06	0.5
PRJEB2632	ERR069833	<0.03	<0.03	0.12
PRJEB2632	ERR069834	4	NA	0.5
PRJEB2632	ERR069835	<0.03	<0.03	0.12
PRJEB2632	ERR069836	<0.03	NA	NA
PRJEB2632	ERR069837	<0.03	<0.03	0.25
PRJEB2632	ERR069838	0.25	>1	0.25
PRJEB2632	ERR069839	0.06	<0.03	0.25
PRJEB2632	ERR069840	0.25	>1	>8
PRJEB2632	ERR069841	<0.03	1	0.12
PRJEB2632	ERR069842	4	>1	>8
PRJEB2632	ERR069843	4	>1	>8
PRJEB2632	ERR124217	0.023	0.064	NA
PRJEB2632	ERR124218	0.023	0.125	NA
PRJEB2632	ERR124219	0.023	0.064	NA
PRJEB2632	ERR124220	0.023	0.032	NA
PRJEB2632	ERR124221	0.19	>256	NA
PRJEB2632	ERR124222	6	>256	NA
PRJEB2632	ERR124223	0.016	0.064	NA
PRJEB2632	ERR124224	0.023	0.094	NA
PRJEB2632	ERR124225	0.032	0.094	NA
PRJEB2632	ERR124226	0.023	0.094	NA
PRJEB2632	ERR124227	0.125	0.064	NA
PRJEB2632	ERR124228	0.023	0.064	NA
PRJEB2632	ERR124229	0.032	0.125	NA
PRJEB2632	ERR124230	0.023	0.094	NA
PRJEB2632	ERR124231	0.064	0.094	NA
PRJEB2632	ERR124232	0.023	0.064	NA
PRJEB2632	ERR124233	4	>256	NA
PRJEB2632	ERR124234	0.094	0.064	NA
PRJEB2632	ERR124235	0.38	>256	NA
PRJEB2632	ERR124236	2	0.047	NA
PRJEB2632	ERR124237	0.016	0.064	NA
PRJEB2632	ERR124238	0.023	0.094	NA
PRJEB2632	ERR124239	0.38	>256	NA
PRJEB2632	ERR124240	0.023	0.064	NA
PRJEB2632	ERR124241	1.5	0.032	NA
PRJEB2632	ERR124242	0.023	0.064	NA
PRJEB2632	ERR124243	0.023	0.094	NA
PRJEB2632	ERR124244	0.38	0.064	NA
PRJEB2632	ERR124245	0.023	0.047	NA
PRJEB2632	ERR124246	0.023	0.064	NA
PRJEB2632	ERR124247	0.032	0.094	NA
PRJEB2632	ERR124248	0.023	0.047	NA
PRJEB2632	ERR124249	0.19	>256	NA
PRJEB2632	ERR124250	1	6	NA
PRJEB2632	ERR124251	0.023	0.094	NA
PRJEB2632	ERR124252	0.125	0.094	NA
PRJEB2632	ERR124253	0.023	0.094	NA
PRJEB2632	ERR124254	0.023	0.094	NA
PRJEB2632	ERR124255	4	>256	NA
PRJEB2632	ERR124256	0.023	0.094	NA
PRJEB2632	ERR124257	0.023	4	NA
PRJEB2632	ERR124258	0.023	0.064	NA
PRJEB2632	ERR124260	0.032	0.064	NA
PRJEB2632	ERR124263	0.023	3	NA
PRJEB2632	ERR124264	0.016	0.032	NA
PRJEB2632	ERR124265	0.016	0.032	NA
PRJEB2632	ERR124266	0.5	1.5	NA
PRJEB2632	ERR124267	0.023	6	NA
PRJEB2632	ERR124268	0.023	0.064	NA
PRJEB2632	ERR124269	0.094	0.047	NA
PRJEB2632	ERR124270	0.094	8	NA
PRJEB2632	ERR124271	<.016	0.064	NA
PRJEB2632	ERR124272	0.19	>256	NA
PRJEB2632	ERR124273	1.5	0.047	NA
PRJEB2632	ERR124274	0.25	>256	NA
PRJEB2632	ERR124275	1.5	0.047	NA
PRJEB2632	ERR124276	0.016	0.064	NA
PRJEB2632	ERR124277	1.5	0.094	NA
PRJEB2632	ERR124278	<0.016	0.094	NA
PRJEB2632	ERR124279	1.5	0.094	NA
PRJEB2632	ERR124280	0.023	0.094	NA
PRJEB2632	ERR124281	0.032	0.094	NA
PRJEB2632	ERR124282	0.023	0.094	NA
PRJEB2632	ERR124283	0.25	>256	NA
PRJEB2632	ERR124284	0.125	0.094	NA
PRJEB2632	ERR124285	0.023	0.094	NA
PRJEB2632	ERR124286	0.25	0.5	NA
PRJEB2632	ERR124287	0.023	0.094	NA
PRJEB2632	ERR124288	0.25	0.25	NA
PRJEB2632	ERR124289	0.023	0.064	NA
PRJEB2632	ERR124290	1.5	0.064	NA
PRJEB2632	ERR124291	0.032	0.032	NA
PRJEB2632	ERR124292	0.023	0.094	NA
PRJEB2632	ERR124293	1.5	0.064	NA
PRJEB2632	ERR124294	0.25	0.38	NA
PRJEB2632	ERR124295	0.125	0.064	NA
PRJEB2632	ERR124296	0.023	0.047	NA
PRJEB2632	ERR124297	0.38	0.25	NA
PRJEB2632	ERR124298	0.016	0.094	NA
PRJEB2632	ERR124299	1.5	0.064	NA
PRJEB2632	ERR124300	0.25	32	NA
PRJEB2632	ERR124301	1	0.094	NA
PRJEB2632	ERR124302	0.023	0.047	NA
PRJEB2632	ERR124303	1	3	NA
PRJEB2632	ERR124304	0.023	0.064	NA
PRJEB2632	ERR124305	0.5	1.5	NA
PRJEB2632	ERR124306	<.016	0.047	NA
PRJEB2632	ERR124307	0.016	0.047	NA
PRJEB2632	ERR124308	0.094	0.047	NA
PRJEB2632	ERR124309	0.016	0.032	NA
PRJEB2632	ERR124310	0.5	1.5	NA
PRJEB2632	ERR124311	0.023	0.047	NA
PRJEB2632	ERR124312	0.016	0.047	NA
PRJEB2632	ERR124313	0.023	3	NA
PRJEB2632	ERR124314	2	3	NA
PRJEB2632	ERR124315	0.094	0.094	NA
PRJEB2632	ERR124316	1.5	0.064	NA
PRJEB2632	ERR124317	0.023	0.094	NA
PRJEB2632	ERR124318	0.023	0.094	NA
PRJEB2632	ERR124319	0.38	0.5	NA
PRJEB2632	ERR124320	4	<0.03	0.25
PRJEB2632	ERR129025	0.094	0.094	NA
PRJEB2632	ERR129026	0.19	>256	NA
PRJEB2632	ERR129027	0.047	0.064	NA
PRJEB2632	ERR129028	0.094	0.094	NA
PRJEB2632	ERR129029	0.047	0.064	NA
PRJEB2632	ERR129030	0.094	0.064	NA
PRJEB2632	ERR129031	3	>256	NA
PRJEB2632	ERR129032	0.023	0.094	NA
PRJEB2632	ERR129033	0.023	0.064	NA
PRJEB2632	ERR129034	0.023	0.047	NA
PRJEB2632	ERR129035	1.5	0.064	NA
PRJEB2632	ERR129036	3	>256	NA
PRJEB2632	ERR129037	0.023	0.047	NA
PRJEB2632	ERR129038	0.023	0.064	NA
PRJEB2632	ERR129039	0.023	0.064	NA
PRJEB2632	ERR129040	0.016	0.016	NA
PRJEB2632	ERR129041	0.016	0.047	NA
PRJEB2632	ERR129042	0.064	0.047	NA
PRJEB2632	ERR129043	0.125	0.032	NA
PRJEB2632	ERR129045	0.032	0.047	NA
PRJEB2632	ERR129046	0.023	0.064	NA
PRJEB2632	ERR129047	0.023	0.032	NA
PRJEB2632	ERR129048	0.016	0.064	NA
PRJEB2632	ERR129049	3	>256	NA
PRJEB2632	ERR129050	0.023	0.094	NA
PRJEB2632	ERR129051	0.016	0.064	NA
PRJEB2632	ERR129052	0.023	0.094	NA
PRJEB2632	ERR129053	0.38	0.094	NA
PRJEB2632	ERR129054	0.064	0.094	NA
PRJEB2632	ERR129055	0.023	0.094	NA
PRJEB2632	ERR129056	0.016	0.064	NA
PRJEB2632	ERR129057	0.023	0.064	NA
PRJEB2632	ERR129058	0.016	0.047	NA
PRJEB2632	ERR129059	0.125	0.064	NA
PRJEB2632	ERR129060	0.064	>256	NA
PRJEB2632	ERR129061	0.125	>256	NA
PRJEB2632	ERR129062	1	>256	NA
PRJEB2632	ERR129063	0.094	0.094	NA
PRJEB2632	ERR129064	0.023	0.047	NA
PRJEB2632	ERR129065	0.023	0.047	NA
PRJEB2632	ERR129066	0.016	0.064	NA
PRJEB2632	ERR129068	0.016	0.047	NA
PRJEB2632	ERR129071	0.023	0.094	NA
PRJEB2632	ERR129072	0.125	0.094	NA
PRJEB2632	ERR129073	0.023	0.094	NA
PRJEB2632	ERR129074	1.5	0.064	NA
PRJEB2632	ERR129075	6	4	NA
PRJEB2632	ERR129076	0.064	0.064	NA
PRJEB2632	ERR129077	0.023	0.094	NA
PRJEB2632	ERR129078	3	4	NA
PRJEB2632	ERR129079	0.023	0.032	NA
PRJEB2632	ERR129080	0.023	0.032	NA
PRJEB2632	ERR129081	0.032	0.094	NA
PRJEB2632	ERR129082	0.023	0.094	NA
PRJEB2632	ERR129083	0.064	0.064	NA
PRJEB2632	ERR129084	0.016	0.047	NA
PRJEB2632	ERR129086	1.5	0.047	NA
PRJEB2632	ERR129087	1.5	4	NA
PRJEB2632	ERR129088	0.023	0.064	NA
PRJEB2632	ERR129089	1.5	0.094	NA
PRJEB2632	ERR129090	0.016	0.094	NA
PRJEB2632	ERR129091	0.023	0.094	NA
PRJEB2632	ERR129092	0.38	3	NA
PRJEB2632	ERR129093	0.023	0.064	NA
PRJEB2632	ERR129094	0.016	0.064	NA
PRJEB2632	ERR129095	0.19	>256	NA
PRJEB2632	ERR129096	0.016	0.047	NA
PRJEB2632	ERR129098	0.023	0.094	NA
PRJEB2632	ERR129099	1.5	0.064	NA
PRJEB2632	ERR129100	0.023	0.064	NA
PRJEB2632	ERR129102	0.047	1.5	NA
PRJEB2632	ERR129103	0.094	0.094	NA
PRJEB2632	ERR129104	1.5	0.064	NA
PRJEB2632	ERR129105	0.125	8	NA
PRJEB2632	ERR129106	0.19	12	NA
PRJEB2632	ERR129107	0.023	0.064	NA
PRJEB2632	ERR129108	0.5	6	NA
PRJEB2632	ERR129110	0.023	0.047	NA
PRJEB2632	ERR129111	0.016	0.064	NA
PRJEB2632	ERR129112	0.094	0.064	NA
PRJEB2632	ERR129113	0.016	0.064	NA
PRJEB2632	ERR129115	0.032	0.064	NA
PRJEB2632	ERR129116	0.023	0.094	NA
PRJEB2632	ERR129117	0.125	0.064	NA
PRJEB2632	ERR129118	2	0.064	NA
PRJEB2632	ERR129119	1.5	0.064	NA
PRJEB2632	ERR129120	0.094	0.064	NA
PRJEB2632	ERR129121	0.023	0.047	NA
PRJEB2632	ERR129122	0.016	0.064	NA
PRJEB2632	ERR129123	0.094	0.064	NA
PRJEB2632	ERR129124	0.016	0.064	NA
PRJEB2632	ERR129125	0.016	0.064	NA
PRJEB2632	ERR129126	0.023	0.094	NA
PRJEB2632	ERR129127	0.023	0.094	NA
PRJEB2632	ERR129128	3	12	NA
PRJEB2632	ERR129129	0.023	3	NA
PRJEB2632	ERR129130	<0.016	0.064	NA
PRJEB2632	ERR129131	0.023	0.064	NA
PRJEB2632	ERR129132	0.023	0.094	NA
PRJEB2632	ERR129133	0.023	0.094	NA
PRJEB2632	ERR129134	2	0.064	NA
PRJEB2632	ERR129135	0.032	0.094	NA
PRJEB2632	ERR129136	0.094	0.094	NA
PRJEB2632	ERR129137	0.032	6	NA
PRJEB2632	ERR129138	0.032	0.094	NA
PRJEB2632	ERR129139	0.032	0.094	NA
PRJEB2632	ERR129140	0.125	0.094	NA
PRJEB2632	ERR129141	0.023	0.094	NA
PRJEB2632	ERR129142	0.094	0.094	NA
PRJEB2632	ERR129143	0.75	0.064	NA
PRJEB2632	ERR129144	0.023	0.064	NA
PRJEB2632	ERR129145	0.5	2	NA
PRJEB2632	ERR129146	0.023	0.064	NA
PRJEB2632	ERR129147	0.023	0.047	NA
PRJEB2632	ERR129148	1	0.047	NA
PRJEB2632	ERR129149	0.023	0.094	NA
PRJEB2632	ERR129151	0.023	0.032	NA
PRJEB2632	ERR129152	0.023	0.064	NA
PRJEB2632	ERR129153	0.094	0.064	NA
PRJEB2632	ERR129154	0.023	0.064	NA
PRJEB2632	ERR129155	0.023	0.064	NA
PRJEB2632	ERR129156	0.016	0.064	NA
PRJEB2632	ERR129157	0.032	0.064	NA
PRJEB2632	ERR129158	0.023	0.047	NA
PRJEB2632	ERR129159	0.023	0.032	NA
PRJEB2632	ERR129160	0.25	4	NA
PRJEB2632	ERR129161	0.016	0.032	NA
PRJEB2632	ERR129162	0.023	0.064	NA
PRJEB2632	ERR129163	1.5	0.064	NA
PRJEB2632	ERR129164	0.032	0.064	NA
PRJEB2632	ERR129167	0.094	0.064	NA
PRJEB2632	ERR129168	< 0.01	0.064	NA
PRJEB2632	ERR129169	0.032	0.064	NA
PRJEB2632	ERR129170	0.023	0.094	NA
PRJEB2632	ERR129171	0.047	0.094	NA
PRJEB2632	ERR129172	0.023	0.047	NA
PRJEB2632	ERR129173	1.5	16	NA
PRJEB2632	ERR129174	0.023	0.047	NA
PRJEB2632	ERR129175	0.032	0.047	NA
PRJEB2632	ERR129176	0.094	0.032	NA
PRJEB2632	ERR129177	0.023	0.032	NA
PRJEB2632	ERR129178	0.016	0.032	NA
PRJEB2632	ERR129179	2	0.094	NA
PRJEB2632	ERR129180	0.016	0.064	NA
PRJEB2632	ERR129181	0.016	0.064	NA
PRJEB2632	ERR129182	0.023	0.064	NA
PRJEB2632	ERR129183	0.023	0.064	NA
PRJEB2632	ERR129184	0.023	0.094	NA
PRJEB2632	ERR129185	0.023	2	NA
PRJEB2632	ERR129186	0.023	8	NA
PRJEB2632	ERR129187	<0.016	0.094	NA
PRJEB2632	ERR129188	0.023	0.094	NA
PRJEB2632	ERR129190	0.023	0.094	NA
PRJEB2632	ERR129192	0.023	0.094	NA
PRJEB2632	ERR129193	4	>256	NA
PRJEB2632	ERR129195	0.19	12	NA
PRJEB2632	ERR129196	0.023	0.064	NA
PRJEB2632	ERR129197	0.094	0.064	NA
PRJEB2632	ERR129198	0.38	>256	NA
PRJEB2632	ERR129199	0.023	0.094	NA
PRJEB2632	ERR129200	1.5	>256	NA
PRJEB2632	ERR129201	0.016	0.094	NA
PRJEB2632	ERR129202	0.094	0.094	NA
PRJEB2632	ERR129203	0.023	0.094	NA
PRJEB2632	ERR129204	0.032	0.64	NA
PRJEB2632	ERR129205	0.032	0.064	NA
PRJEB2632	ERR129206	0.023	0.064	NA
PRJEB2632	ERR129207	0.023	0.047	NA
PRJEB2632	ERR129208	0.023	0.064	NA
PRJEB2632	ERR129209	0.125	0.094	NA
PRJEB2632	ERR129210	0.023	0.064	NA
PRJEB2632	ERR129211	0.023	0.064	NA
PRJEB2632	ERR129212	0.016	0.064	NA
PRJEB2632	ERR129213	0.125	0.047	NA
PRJEB2632	ERR129214	0.023	0.023	NA
PRJEB2632	ERR129215	0.016	0.047	NA
PRJEB2632	ERR129216	0.094	0.094	NA
PRJEB2255	ERR028590	R	NA	NA
PRJEB2255	ERR028591	R	R	NA
PRJEB2255	ERR028592	R	NA	NA
PRJEB2255	ERR028594	R	NA	R
PRJEB2255	ERR028595	R	R	R
PRJEB2255	ERR028596	R	R	R
PRJEB2255	ERR028597	R	R	R
PRJEB2255	ERR028598	R	R	NA
PRJEB2255	ERR028599	R	NA	R
PRJEB2255	ERR028600	R	R	S
PRJEB2255	ERR028601	R	R	R
PRJEB2255	ERR028734	S	R	R
PRJEB2255	ERR028735	R	R	R
PRJEB2255	ERR028736	R	S	R
PRJEB2255	ERR028737	R	R	R
PRJEB2255	ERR028738	S	NA	R
PRJEB2255	ERR028739	R	R	R
PRJEB2255	ERR028740	R	R	I
PRJEB2255	ERR028741	R	R	S
PRJEB2255	ERR028742	R	R	NA
PRJEB2255	ERR028743	R	NA	R
PRJEB2255	ERR028744	R	S	S
PRJEB2255	ERR028745	R	NA	R
PRJEB2255	ERR028747	R	R	R
PRJEB2255	ERR028748	R	R	NA
PRJEB2255	ERR028749	R	R	R
PRJEB2255	ERR028750	R	R	R
PRJEB2255	ERR028751	R	NA	R
PRJEB2255	ERR028752	R	R	R
PRJEB2255	ERR028753	R	R	NA
PRJEB2255	ERR028754	R	R	R
PRJEB2255	ERR028755	R	R	R
PRJEB2255	ERR028756	R	R	R
PRJEB2255	ERR028757	R	I	R
PRJEB2255	ERR028758	R	R	R
PRJEB2255	ERR028760	R	R	R
PRJEB2255	ERR028764	R	R	R
PRJEB2255	ERR028766	R	R	R
PRJEB2255	ERR028767	R	R	R
PRJEB2255	ERR028768	R	R	S
PRJEB2255	ERR028769	R	R	R
PRJEB2255	ERR028770	R	R	NA
PRJEB2255	ERR028771	R	R	R
PRJEB2255	ERR051799	I	R	R
PRJEB2255	ERR051829	S	R	NA
PRJEB2255	ERR051863	R	NA	R
PRJEB2255	ERR051883	S	R	R
PRJEB2255	ERR051888	R	I	NA
PRJEB2255	ERR051889	R	R	R
PRJEB2255	ERR051898	S	S	S
PRJEB2255	ERR051900	S	R	R
PRJEB2255	ERR051921	S	R	R
PRJEB2255	ERR051924	S	S	NA
PRJEB2255	ERR051930	S	R	R
PRJEB2255	ERR051938	S	R	R
PRJEB2255	ERR051948	S	R	R
PRJEB2255	ERR051950	R	R	R
PRJEB2255	ERR051951	R	NA	R
PRJEB2255	ERR051955	S	R	NA
PRJEB2255	ERR051960	S	NA	NA
PRJEB2255	ERR051963	S	R	R
PRJEB2255	ERR051965	S	R	NA
PRJEB2255	ERR051966	R	R	R
PRJEB2255	ERR051968	S	R	R
PRJEB2255	ERR052017	S	NA	R
PRJEB2255	ERR052023	S	R	R
PRJEB2255	ERR052038	S	I	NA
PRJEB2255	ERR052043	S	R	R
PRJEB2255	ERR052325	S	R	R
PRJEB2255	ERR052331	S	R	R
PRJEB2255	ERR052390	S	R	R
PRJEB2255	ERR052391	S	R	R
PRJEB2255	ERR052392	S	R	R
PRJEB2255	ERR052393	S	R	R
PRJEB2255	ERR052394	S	R	R
PRJEB2255	ERR052395	S	R	NA
PRJEB2255	ERR052396	S	R	R
PRJEB2255	ERR052397	S	R	R
PRJEB2255	ERR052398	S	R	R
PRJEB2255	ERR052399	S	R	R
PRJEB2255	ERR052400	S	NA	R
PRJEB2255	ERR052401	S	S	R
PRJEB2255	ERR052402	S	R	R
PRJEB2255	ERR052438	S	R	NA
PRJEB2255	ERR052439	S	R	S
PRJEB2255	ERR052440	S	R	R
PRJEB2255	ERR052441	S	NA	R
PRJEB2255	ERR052452	S	S	R
PRJEB2255	ERR052456	S	R	R
PRJEB2255	ERR052464	S	S	NA
PRJEB2255	ERR052465	S	R	R
PRJEB2255	ERR052466	S	R	R
PRJEB2255	ERR052467	S	S	S
PRJEB2255	ERR052505	S	R	R
PRJEB2255	ERR052506	S	NA	R
PRJEB2255	ERR052511	S	R	R
PRJEB2255	ERR055616	I	NA	R
PRJEB2255	ERR055617	S	R	R
PRJEB2255	ERR107483	S	S	R
PRJEB2255	ERR107484	S	NA	R
PRJEB2255	ERR107485	S	NA	R
PRJEB2255	ERR107486	S	R	NA
PRJEB2255	ERR107487	S	R	NA
PRJEB2255	ERR107489	S	R	R
PRJEB2255	ERR107490	S	R	R
PRJEB2255	ERR107491	S	R	R
PRJEB2255	ERR107492	S	R	R
PRJEB2255	ERR107493	S	R	R
PRJEB2255	ERR107494	S	R	NA
PRJEB2255	ERR107495	S	R	R
PRJEB2255	ERR107496	S	R	R
PRJEB2255	ERR107497	S	R	R
PRJEB2255	ERR107498	S	R	R
PRJEB2255	ERR107499	S	S	R
PRJEB2255	ERR107500	S	R	R
PRJEB2255	ERR107501	S	S	R
PRJEB2255	ERR107502	S	R	R
PRJEB2255	ERR107503	S	R	R
PRJEB2255	ERR107504	S	NA	R
PRJEB2255	ERR107505	S	R	R
PRJEB2255	ERR107506	S	NA	R
PRJEB2255	ERR107507	S	R	R
PRJEB2255	ERR107508	S	NA	NA
PRJEB2255	ERR107509	S	R	R
PRJEB2255	ERR107510	S	R	R
PRJEB2255	ERR107511	S	NA	R
PRJEB2255	ERR107512	S	S	NA
PRJEB2255	ERR107513	S	R	R
PRJEB2255	ERR107514	S	NA	R
PRJEB2255	ERR107515	S	NA	NA
PRJEB2255	ERR107516	S	NA	NA
PRJEB2255	ERR107517	S	NA	NA
PRJEB2255	ERR107518	S	NA	NA
PRJEB2255	ERR107519	S	NA	NA
PRJEB2255	ERR107520	S	NA	NA
PRJEB2255	ERR107521	S	R	R
PRJEB2255	ERR107523	S	NA	NA
PRJEB2255	ERR107524	S	NA	NA
PRJEB2255	ERR107525	S	NA	NA
PRJEB2255	ERR107528	S	NA	NA
PRJEB2255	ERR107529	S	R	R
PRJEB2255	ERR107530	S	R	R
PRJEB2255	ERR107531	S	R	R
PRJEB2255	ERR107532	S	R	R
PRJEB2255	ERR107533	S	R	R
PRJEB2255	ERR107534	S	R	R
PRJEB2255	ERR107535	S	R	R
PRJEB2255	ERR107536	S	R	R
PRJEB2255	ERR107537	S	R	R
PRJEB2255	ERR107538	S	R	R
PRJEB2255	ERR107539	S	R	R
PRJEB2255	ERR107540	S	R	S
PRJEB2255	ERR107541	S	NA	NA
PRJEB2255	ERR107542	S	NA	NA
PRJEB2255	ERR107543	S	I	R
PRJEB2255	ERR107544	S	R	R
PRJEB2255	ERR107545	S	R	R
PRJEB2255	ERR107546	S	R	R
PRJEB2255	ERR107547	S	R	R
PRJEB2255	ERR107548	S	R	R
PRJEB2255	ERR107549	S	S	S
PRJEB2255	ERR107550	S	S	S
PRJEB2255	ERR107561	S	S	S
PRJEB2255	ERR107562	S	R	R
PRJEB2255	ERR107563	S	S	R
PRJEB2255	ERR107564	S	S	R
PRJEB2255	ERR107565	S	R	R
PRJEB2255	ERR107566	S	R	R
PRJEB2255	ERR107567	S	R	NA
PRJEB2255	ERR107568	S	NA	NA
PRJEB2255	ERR107569	S	NA	NA
PRJEB2255	ERR107570	S	NA	NA
PRJEB2255	ERR107571	S	NA	NA
PRJEB2255	ERR107572	S	NA	NA
PRJEB2255	ERR271773	R	NA	NA
PRJEB2255	ERR271785	R	NA	NA
PRJEB2255	ERR271792	S	NA	NA
PRJEB2255	ERR271793	S	NA	NA
PRJNA347910	SRR4417285	S	S	S
PRJNA347910	SRR4417287	S	S	S
PRJNA347910	SRR4417288	S	S	S
PRJNA347910	SRR4417289	S	R	S
PRJNA347910	SRR4417290	S	S	S
PRJNA347910	SRR4417291	S	S	S
PRJNA347910	SRR4417292	S	S	S
PRJNA347910	SRR4417293	S	R	S
PRJNA347910	SRR4417294	S	S	S
PRJNA347910	SRR4417296	S	S	S
PRJNA347910	SRR4417297	S	S	S
PRJNA347910	SRR4417298	S	S	S
PRJNA347910	SRR4417299	S	S	S
PRJNA347910	SRR4417300	S	S	S
PRJNA347910	SRR4417302	S	S	S
PRJNA347910	SRR4417303	S	S	S
PRJNA347910	SRR4417304	S	S	S
PRJNA347910	SRR4417305	S	S	S
PRJNA347910	SRR4417306	S	S	S
PRJNA347910	SRR4417307	S	S	S
PRJNA347910	SRR4417308	S	R	S
PRJNA347910	SRR4417309	S	S	S
PRJNA347910	SRR4417310	S	S	S
PRJNA347910	SRR4417311	S	R	S
PRJNA347910	SRR4417312	S	S	S
PRJNA347910	SRR4417313	S	S	S
PRJNA347910	SRR4417314	S	S	S
PRJNA347910	SRR4417315	S	S	S
PRJNA347910	SRR4417316	S	R	S
PRJNA347910	SRR4417317	S	S	S
PRJNA347910	SRR4417318	S	S	S
PRJNA347910	SRR4417319	S	S	S
PRJNA347910	SRR4417320	S	R	S
PRJNA347910	SRR4417321	S	S	S
PRJNA347910	SRR4417322	S	S	S
PRJNA347910	SRR4417323	S	S	S
PRJNA347910	SRR4417324	S	R	S
PRJNA347910	SRR4417325	S	S	S
PRJNA347910	SRR4417326	S	R	S
PRJNA347910	SRR4417327	S	R	S
PRJNA347910	SRR4417328	S	S	S
PRJNA347910	SRR4417329	S	S	S
PRJNA347910	SRR4417330	S	S	S
PRJNA347910	SRR4417332	S	S	S
PRJNA347910	SRR4417333	S	S	S
PRJNA347910	SRR4417334	S	S	S
PRJNA347910	SRR4417335	S	S	S
PRJNA347910	SRR4417336	S	S	S
PRJNA347910	SRR4417339	R	R	R
PRJNA347910	SRR4417340	S	S	S
PRJNA347910	SRR4417341	S	S	S
PRJNA347910	SRR4417343	S	S	S
PRJNA347910	SRR4417345	S	S	S
PRJNA347910	SRR4417346	S	S	S
PRJNA347910	SRR4417347	S	S	S
PRJNA347910	SRR4417349	S	S	S
PRJNA347910	SRR4417350	S	S	S
PRJNA347910	SRR4417351	S	S	S
PRJNA347910	SRR4417353	S	S	S
PRJNA347910	SRR4417354	S	S	S
PRJNA347910	SRR4417355	S	S	S
PRJNA347910	SRR4417356	S	S	R
PRJNA347910	SRR4417357	S	S	S
PRJNA347910	SRR4417358	S	S	S
PRJNA347910	SRR4417359	S	S	S
PRJNA347910	SRR4417360	S	R	S
PRJNA347910	SRR4417361	S	R	S
PRJNA347910	SRR4417362	R	R	R
PRJNA347910	SRR4417363	S	R	S
PRJNA347910	SRR4417364	S	S	S
PRJNA347910	SRR4417365	S	S	S
PRJNA347910	SRR4417366	S	S	S
PRJNA347910	SRR4417367	S	S	S
PRJNA347910	SRR4417368	S	S	S
PRJNA347910	SRR4417369	S	S	S
PRJNA347910	SRR4417370	S	S	S
PRJNA347910	SRR4417371	S	S	S
PRJNA347910	SRR4417372	S	S	S
PRJNA347910	SRR4417373	S	S	S
PRJNA347910	SRR4417374	S	S	S
PRJNA347910	SRR4417375	S	S	S
PRJNA347910	SRR4417376	S	S	S
PRJNA347910	SRR4417377	S	S	S
PRJNA347910	SRR4417378	S	S	S
PRJNA347910	SRR4417379	S	S	S
PRJNA347910	SRR4417380	S	S	S
PRJNA347910	SRR4417381	S	S	S
PRJNA347910	SRR4417382	S	S	S
PRJNA347910	SRR4417383	S	S	S
PRJNA347910	SRR4417384	S	R	S
PRJNA347910	SRR4417385	S	S	S
PRJNA347910	SRR4417386	S	S	S
PRJNA347910	SRR4417387	S	S	S
PRJNA347910	SRR4417388	S	R	S
PRJNA347910	SRR4417389	S	S	S
PRJNA347910	SRR4417390	S	S	S
PRJNA347910	SRR4417391	S	S	S
PRJNA347910	SRR4417392	S	S	S
PRJNA347910	SRR4417393	S	R	S
PRJNA347910	SRR4417394	S	S	S
PRJNA347910	SRR4417395	S	S	S
PRJNA347910	SRR4417396	S	S	S
PRJNA347910	SRR4417397	S	S	S
PRJNA347910	SRR4417398	S	S	S
PRJNA347910	SRR4417399	S	R	S
PRJNA347910	SRR4417400	S	S	S
PRJNA347910	SRR4417401	S	S	S
PRJNA347910	SRR4417402	S	R	S
PRJNA347910	SRR4417403	S	S	S
PRJNA347910	SRR4417404	S	S	S
PRJNA347910	SRR4417405	S	S	S
PRJNA347910	SRR4417406	S	R	S
PRJNA347910	SRR4417407	S	S	S
PRJNA347910	SRR4417408	S	S	S
PRJNA347910	SRR4417409	S	R	S
PRJNA347910	SRR4417410	S	S	S
PRJNA347910	SRR4417411	S	R	S
PRJNA347910	SRR4417412	S	S	S
PRJNA347910	SRR4417413	S	S	S
PRJNA347910	SRR4417414	S	R	S
PRJNA347910	SRR4417415	S	S	S
PRJNA347910	SRR4417416	S	S	S
PRJNA347910	SRR4417417	S	S	S
PRJNA347910	SRR4417418	S	R	S
PRJNA347910	SRR4417419	S	S	S
PRJNA347910	SRR4417420	S	S	S
PRJNA347910	SRR4417421	S	S	S
PRJNA347910	SRR4417422	S	S	S
PRJNA347910	SRR4417423	S	S	S
PRJNA347910	SRR4417424	S	S	S
PRJNA347910	SRR4417425	S	S	S
PRJNA347910	SRR4417426	S	S	S
PRJNA347910	SRR4417427	S	R	S
PRJNA347910	SRR4417428	S	S	S
PRJEB3084	ERR425361	R	R	R
PRJEB3084	ERR425365	R	S	S
PRJEB3084	ERR425367	R	R	R
PRJEB3084	ERR425369	R	R	S
PRJEB3084	ERR425375	R	R	R
PRJEB3084	ERR425376	R	R	S
PRJEB3084	ERR425379	S	R	S
PRJEB3084	ERR425383	R	R	S
PRJEB3084	ERR425385	S	R	S
PRJEB3084	ERR425387	R	R	S
PRJEB3084	ERR425389	R	R	S
PRJEB3084	ERR425391	S	R	S
PRJEB3084	ERR425393	R	S	S
PRJEB3084	ERR425394	R	R	S
PRJEB3084	ERR425395	R	S	S
PRJEB3084	ERR425396	R	R	S
PRJEB3084	ERR425403	R	R	S
PRJEB3084	ERR425409	S	R	S
PRJEB3084	ERR425412	R	S	S
PRJEB3084	ERR425413	R	S	R
PRJEB3084	ERR425414	R	R	R
PRJEB3084	ERR425417	R	R	S
PRJEB3084	ERR425419	S	R	S
PRJEB3084	ERR425423	R	R	S
PRJEB3084	ERR425424	R	R	S
PRJEB3084	ERR425425	R	R	R
PRJEB3084	ERR425426	R	R	S
PRJEB3084	ERR425428	R	R	R
PRJEB3084	ERR425443	R	R	R
PRJEB3084	ERR425452	R	R	S
PRJEB3084	ERR425454	S	R	S
PRJEB3084	ERR425460	R	S	S
PRJEB3084	ERR425464	R	R	S
PRJEB3084	ERR425470	R	R	R
PRJEB3084	ERR425471	S	R	S
PRJEB3084	ERR425474	R	R	R
PRJEB3084	ERR425475	R	R	S
PRJEB3084	ERR425476	R	S	R
PRJEB3084	ERR425477	R	R	R
PRJEB3084	ERR425484	R	R	R
PRJEB3084	ERR425489	R	S	S
PRJEB3084	ERR425490	R	R	R
PRJEB3084	ERR425492	R	S	S
PRJEB3084	ERR425493	R	R	R
PRJEB3084	ERR425495	R	R	R
PRJEB3084	ERR425497	R	R	S
PRJEB3084	ERR425500	R	S	S
PRJEB3084	ERR425502	R	R	S
PRJEB3084	ERR425503	R	S	I
PRJEB3084	ERR425504	R	S	S
PRJEB3084	ERR425505	R	I	S
PRJEB3084	ERR425506	R	S	S
PRJEB3084	ERR425507	R	R	R
PRJEB3084	ERR425509	R	S	I
PRJEB3084	ERR425514	R	R	R
PRJEB3084	ERR425515	S	S	R
PRJEB3084	ERR425516	S	S	NA
PRJEB3084	ERR425517	R	R	NA
PRJEB3084	ERR425519	S	S	NA
PRJEB3084	ERR425520	S	S	NA
